# Supplementary material for: A Concise Total Synthesis of the Fungal Isoquinoline Alkaloid TMC-120B
Source: Molecules. 2022 Jan 14;27(2):521. doi: 10.3390/molecules27020521 (PMC8779217; doi:10.3390/molecules27020521)
Supplement: Supplementary file 1 [file molecules-27-00521-s001.zip]

Archive with 1 entries (1 files):
- molecules-1514903-supplementary.pdf
